# Supplementary material for: Multilevel Meta‐Analysis of Treatment Options for Patients With Iliopsoas Impingement Syndrome After Total Hip Arthroplasty
Source: Orthop Surg. 2025 May 23;17(7):1899–912. doi: 10.1111/os.70021 (PMC12214397; doi:10.1111/os.70021)
Supplement: Supplementary file 22 — TABLE S2. Data extraction sheet. [file OS-17-1899-s014.xlsx]

## Sheet: Sheet 1
	Author	Procedure	Patients	Male sex		Age			BMI			Inclination			Prominence			Anteversion			HHS preoperative			mHHS praeop			VAS preoperative			Recurrence	Revision	Complications
		1 = HAS
		2 = Revision
		3 = Open																			0-100			0-100			0-10
		4 = Cons	N	N	%	Years	SD	Range	kg/m²	SD	Range	Degrees	SD	Range	mm	SD	Range	Degrees	SD	Range	Points	SD	Range	Points	SD	Range	Points	SD	Range	N	N	N
1.	Batailler C et al. 2017	2	46	13	28	66	12	44-85	27,5	4,8	18-45	50	10	29-75	9,9	4,5	2-22	8	9	-10 - 35
2.	Bonano JC et al. 2023	1	24	8	33	69		62,5-74,3	30,4		62,8-74,3	45		37,8-49	7		2,3-12	30		24,5-38				57		43-60				1	1	2
3.	Chalmers BP et al. 2017	2	21	16	55.17	62									8		3-18				58
		3	8	0	0	62									8		3-18				53
		4	20	7	35	69									8		2-18
4.	Di Benedetto P et al. 2019	1	13	9	62.2	65		47-82													66,8		48,9-81,8				3,6		2-6	0	0	0
5.	Dora C et al. 2007	2	16	6	37.5	62		29-82													60		48-85
		3	6	3	50	73		67-81													59		56-67
		4	8	3	37.5	57		37-78													57		50-68
6.	Filanti M et al. 2016	1	7	4	57.1	57		29-77													44.1		32-56							1	0	0
7.	Finsterwald M et al. 2024	1	36	11	30.6	62	12	27-83	28,9	4,3	23,2-38,5	42.5	7.2	30-59				18.3	9.5	- 1 - 35				59	19.5	18,7-94,6	5.7	1.7	2,9-9	0	0	1
8.	Guicherd W et al. 2017	1	64	24	37	56,3		33-78	26,0		18,4-37,7	44,8		35-60				17,6		14,7-20,5										0	0	2
9.	Moreta J et al. 2021	1	12	6	50	59,1		40-72	27,2		21,3-31,5	45.3		33-64	7,25		3-12	15.9		5-23	58.8		37-76				6,2		4-8	0	0	1
10.	Nikou S et al. 2023	1	12	4	33.3	64,4	15,1		26,6	4,33		44.6	6,9	31-51	8,71	4,5	1-14	18,7	6,8	11-37							5.88	1.6		0	0	2
11.	O'Sullivan M et al. 2007	3	15	4	26.67	55,5		33-75													58		44-70
12.	Schoof B et al. 2017	2	12	7	58.3	63,5		44-71				50,1		38-58							56		46-72				5,8
13.	Valenzuela J et al. 2021	1	35	15	42.9	62	10,33	40-84	28.74	4,94	20,3-41,1																5.49	1.15		0	0	0
14.	Viamont-Guerra MR et al. 2021	1	50	16	50	60.8	10.5	35,5-80,3	26.2	4.8	18,2-39,2	46.1	7	25-60	6,9	5	0-20,5	15	8.6	0-31,6				57,7	11,5	31,9-81,4				0	0	0
15.	Zimmerer A et al. 2022	1	20	10	50	59	27,7	52-78	25,7	5,5	20,4-34,5				5,5	1,8	2-8							31,2	9,8	17,6-47,3	8,5	1,2	7-10	0	0	2
